# Supplementary material for: Cryo-EM analysis of scorpion toxin binding to Ryanodine Receptors reveals subconductance that is abolished by PKA phosphorylation
Source: Sci Adv. 2023 May 24;9(21):eadf4936. doi: 10.1126/sciadv.adf4936 (PMC10208580; doi:10.1126/sciadv.adf4936)
Supplement: Supplementary file 2 — Movies S1 and S2 [file sciadv.adf4936_movies_s1_and_s2.zip]

Archive with 2 entries (2 files):
- adf4936_Movie_S1.mp4
- adf4936_Movie_S2.mp4
